# Supplementary material for: The potassium channel subunit KV1.8 (Kcna10) is essential for the distinctive outwardly rectifying conductances of type I and II vestibular hair cells
Source: eLife. 2024 Dec 3;13:RP94342. doi: 10.7554/eLife.94342 (PMC11614384; doi:10.7554/eLife.94342)
Supplement: Source code 1. — Fitkin.m processed current–time traces and output parameters found in Figure 3, Figure 3—figure supplement 1, and Table 3. [file elife-94342-code1.zip]

Archive with 1 entries (1 files):
- eLife-VOR-RA-2023-94342/fitkin.m
