# Supplementary material for: The potassium channel subunit KV1.8 (Kcna10) is essential for the distinctive outwardly rectifying conductances of type I and II vestibular hair cells
Source: eLife. 2024 Dec 3;13:RP94342. doi: 10.7554/eLife.94342 (PMC11614384; doi:10.7554/eLife.94342)
Supplement: Source code 2. — Fitzmann.m processed G–V data points and output parameters found in Figure 1, Figure 3, Figure 7, Figure 1—figure supplement 1, Figure 3—figure supplement 2, Table 1, Table 4, and Supplementary file 1a. [file elife-94342-code2.zip]

Archive with 1 entries (1 files):
- eLife-VOR-RA-2023-94342/fitzmann.m
