# Supplementary material for: The potassium channel subunit KV1.8 (Kcna10) is essential for the distinctive outwardly rectifying conductances of type I and II vestibular hair cells
Source: eLife. 2024 Dec 3;13:RP94342. doi: 10.7554/eLife.94342 (PMC11614384; doi:10.7554/eLife.94342)
Supplement: Source code 2. — Fitzmann.m processed G–V data points and output parameters found in Figure 1, Figure 3, Figure 7, Figure 1—figure supplement 1, Figure 3—figure supplement 2, Table 1, Table 4, and Supplementary file 1a. [file elife-94342-code2.zip › eLife-VOR-RA-2023-94342/fitzmann.m]

function fpar=fitzmann(v,g,i1,i2,constrain)

% INPUTS
%           v ... nx1 vector, independent variable (voltage)
%           g ... nx1 vector, dependent variable (conductance)
%           i1 ... first point to fit, [1,n-3)
%           i2 ... last point to fit, (3,n]
%           constrain ... true/false, if user wants to constrain gmin to 0

% OUTPUTS
%           fpar ... 1x5 vector of Xhalf, dx, gmin, gmax, RSQRD

% Define the fitting function
boltz = fittype( @(a, b, vhf, d, x) a+((b-a)./(1+exp((x-vhf)./d))), 'independent', 'x', 'dependent', 'y', 'coefficients', {'a', 'b', 'vhf', 'd'});

% Fitzmann will plot onto the current axes
hold on

% Plot all points in blue first
plot(v, g, '.b', 'MarkerSize', 7, 'DisplayName', 'excld');
ylim([-1 1.1*max(g)])

% Asks user to select the range of points to fit
if isempty(i1)
    disp('waiting for user input...')
    [ix, ~] = ginput(2);
    i1 = find(v > ix(1), 1, 'first');
    i2 = find(v < ix(2), 1, 'last');

end

ftv = v(i1:i2);
ftg = g(i1:i2);

% Calculating initial guesses. This *should* be irrespective of 
% inactivation or activation if similar voltage dependence trends
a1=max([g(i1),g(i2)]);
a2=min([g(i1),g(i2)]);
Vh=median(ftv);
dx=5;

% Optional user input to contrain gmin to 0
if contains(constrain,'true')
    val=0;
else
    val=400;
end


% Run the fit
ftcurve = fit(ftv, ftg, boltz, 'StartPoint', [a1,a2,Vh,dx],...
    'Upper',[Inf val 10 25],'Lower',[-Inf -val -120 0]);

%Extract the fit parameters
coeff = coeffvalues(ftcurve);
% Re-order fpar for easy copy-paste
fpar=coeff;
fpar(1) = coeff(3);
fpar(2) = coeff(4);
fpar(3) = coeff(2);
fpar(4) = coeff(1);

% Plot the fit curve
plot(ftcurve)

% Plot only the points used in the fit
plot(ftv, ftg, '.k', 'MarkerSize', 8, 'DisplayName', 'fitd')
xlabel('step voltage (mV)')
ylabel('conductance (nS)')
legend off

gmax = max(fpar(3:4)) + 1; %a or h insensitive
%ylim([-0.5 gmax]); %I removed this bcz bug

%generating fitted curve for RSQRD calculation
yy = coeff(1) + (coeff(2) - coeff(1))./(1 + exp((ftv - coeff(3))./coeff(4)));

% Calculate RSQRD
R2=1-sum((ftg-yy).^2)/sum((ftg-mean(ftg)).^2);
%R2adj=1-(1-R2)*(numel(ftg)-1)/(numel(ftg)-numel(fpar)-1);

fpar=[fpar R2]; %fpar is now a 1x5 vector


end
